# Supplementary material for: Formulation and Evaluation of Polymeric Spherical Agglomerates-Based Porous Orodispersible Tablets of Cilnidipine
Source: Pharmaceutics. 2025 Jan 28;17(2):170. doi: 10.3390/pharmaceutics17020170 (PMC11859621; doi:10.3390/pharmaceutics17020170)
Supplement: Supplementary file 1 [file pharmaceutics-17-00170-s001.zip]

Archive with 1 entries (1 files):
- Supplementary videos.rar
